# Supplementary material for: KEAP1 mutations activate the NRF2 pathway to drive cell growth and migration, and attenuate drug response in thyroid cancer
Source: Front Oncol. 2026 Jan 7;15:1685379. doi: 10.3389/fonc.2025.1685379 (PMC12819188; doi:10.3389/fonc.2025.1685379)
Supplement: Supplementary file 3 [file Table1.xlsx]

## Sheet: Sheet1
Sample ID	Sex	Age	Histology	Subtype	T-Stage	N-Stage	M-Stage	Cumulative RAI Dose (mCi)	Margin	KEAP1 Variant	Variant Status
Thy-0280	M	15.54	MNG	N/A						R296H	Germline
Thy-0040	F	17.95	PTC	Follicular	T1b	N0a	M0	53.4	R0	A556T	Unknown
Thy-0259	F	14.44	PTC	Follicular	T1b	N0a	M0	0	R0	S338L	Germline
Thy-0177	F	14.25	PTC	Classic	T1a	N1a	M0	40.5	R0	C226P	Germline
Thy-0358-B	M	11.77	PTC	Metastatic	T3a	N1b	M0	52	R1	R507*	Unknown
Thy-0007	F	17.21	PTC	Oncocytic	T2	N0a	M0	87.5	R0	P322fs*23	Unknown
