# Supplementary material for: KEAP1 mutations activate the NRF2 pathway to drive cell growth and migration, and attenuate drug response in thyroid cancer
Source: Front Oncol. 2026 Jan 7;15:1685379. doi: 10.3389/fonc.2025.1685379 (PMC12819188; doi:10.3389/fonc.2025.1685379)
Supplement: Supplementary file 4 [file Table2.xlsx]

## Sheet: Sheet1
Sample_ID	Tumor_Type	Subtype	Sex	Age	Data_Source	Tumor_Site	gDNA	cDNA	Mutation_Status	Protein_Change	Consequence	Allele_Frequency	SIFT_Score	SIFT_Prediction	OncoKB_Prediction	MAPK_Driver	chr19p_LOH
P-0000800-T01-IM3	ATC		M	59	MSK_IMPACT,2017	Mediastinum Mx	chr19:10602619C>A	959G>T	Somatic	R320L	nonsynonymous_SNV	0.5	0.002	D	Likely Oncogenic		LOH
GENIE-UCSF-14254-7825T	ATC		F	69	AACR_GENIE,2017	Distant organ Mx	chr19:10602333_10602335delinsA	1243_1245delinsT	Somatic	R415Yfs*29	frameshift_deletion	0.5	0	D	Likely Oncogenic		LOH
P-0004503-T01-IM5	ATC		M	34	MSK_IMPACT,2017	Thyroid	chr19:10602412T>C	1166A>G	Somatic	D389G	nonsynonymous_SNV	0.68	0.04	D	Likely Oncogenic		LOH
GENIE-MSK-P-0057322-T02-IM6	ATC		F	79	AACR_GENIE,2017	Unspecified Mx	chr19:10610311C>T	399G>A	Somatic	M133I	nonsynonymous_SNV	0.14	0.07	T	Unknown	BRAF_p.V600E	NONE
T11	ATC			65	Kunstman_JW,2015	Neck Mx			Somatic	A203T	nonsynonymous_SNV		0.02	D	Unknown
A0JVCL	ATC		F	48	Pozdeyev_N,2018	Thyroid	chr19:10610498C>A	212G>T		R71L	nonsynonymous_SNV	0.24	0.003	D	Unknown
WVGR2E	ATC		M	47	Pozdeyev_N,2018	Head and Neck Mx	chr19:10610613A>G	97T>C		Y33H	nonsynonymous_SNV	0.16	0.032	D	Unknown
2UNYVJ	ATC		M	72	Pozdeyev_N,2018	Head and Neck Mx	chr19:10602360dup	1218dup		A407fs*8	frameshift_insertion	0.3			Likely Oncogenic
CWYAXG	ATC		M	68	Pozdeyev_N,2018	Thyroid	chr19:10602374G>A	1204C>T		Q402*	stopgain	0.18			Likely Oncogenic
70G1PC	ATC		M	58	Pozdeyev_N,2018	Thyroid	chr19:10602290C>T	1288G>A		G430S	nonsynonymous_SNV	0.38	0	D	Likely Oncogenic
5EXP5B	ATC		M	60	Pozdeyev_N,2018	Thyroid	chr19:10602581C>T	997G>A		G333S	nonsynonymous_SNV	0.6207	0	D	Oncogenic
ANPT0079P	ATC		F	70	GATCI,2024	Thyroid	chr19:10610103C>T	607G>A	Somatic	A203T	nonsynonymous_SNV	0.5	0.02	D	Unknown
GENIE-DFCI-113164-805425	ATC		F	72	AACR_GENIE,2017	Thyroid	chr19:10600378C>G	1477G>C	Somatic	E493Q	nonsynonymous_SNV		0.01	D	Unknown	BRAF_p.V600E
GENIE-DFCI-191250-2970388	ATC		F	63	AACR_GENIE,2017	Unspecified Mx	chr19:10599897G>C	1679C>G	Somatic	T560S	nonsynonymous_SNV		0.2	T	Unknown	NRAS_p.Q61K
GENIE-DFCI-448684-4484693	ATC		F	72	AACR_GENIE,2017	Thyroid	chr19:10610636T>C	74A>G	Somatic	E25G	nonsynonymous_SNV		0.02	D	Unknown	ETV6-NTRK3
GENIE-DFCI-582737-5504011	ATC		M	65	AACR_GENIE,2017	Thyroid	chr19:10602616G>A	962C>T	Somatic	A321V	nonsynonymous_SNV		0.14	T	Unknown
TTA1	ATC		M	64	Landa_I,2019	Thyroid (Cell Line)	chr19:10602746del	833del	Somatic	P278fs*39	frameshift_deletion	0.95775			Likely Oncogenic
GENIE-DFCI-674373-6746521	ATC		M	42	AACR_GENIE,2017	Thyroid	chr19:10602763C>A	815G>T	Somatic	R272L	nonsynonymous_SNV	0.65	0	D	Likely Oncogenic
GENIE-MSK-P-0021323-T01-IM6	FTC		M	54	AACR_GENIE,2017	Unspecified Mx	chr19:10600425del	1430del	Somatic	G477Afs*23	frameshift_deletion	0.69			Likely Oncogenic		NONE
NTG58T	FTC		F	59	Pozdeyev_N,2018	Head and Neck Mx	chr19:10602929G>A	649C>T		Q217*	stopgain	0.53			Likely Oncogenic
43A1P6	FTC		M	65	Pozdeyev_N,2018	Lymph Node Mx	chr19:10600022_10600023del	1553_1554del		C518fs*8	frameshift_deletion	0.5658			Likely Oncogenic
W9J71R	FTC		M	79	Pozdeyev_N,2018	Soft Tissue Mx	chr19:10599988G>A	1588C>T		Q530*	stopgain	0.88			Likely Oncogenic
GENIE-DFCI-095597-526307	FTC		M	73	AACR_GENIE,2017	Thyroid	chr19:10602517C>A	1061G>T	Somatic	R354L	nonsynonymous_SNV		0.04	D	Unknown
GENIE-WAKE-F3826-01	FTC		M	54	AACR_GENIE,2017	Thyroid	chr19:10600005C>T	1571G>A	Somatic	G524D	nonsynonymous_SNV	0.48	0	D	Likely Oncogenic
SDAR1	FTC		M	66	Landa_I,2019	Thyroid (Cell Line)	chr19:10610490G>A	220C>T		Q74*	stopgain	0.91			Likely Oncogenic
Thy-0280	MNG		M	15.54	Current_Study	Thyroid	chr19:10602691C>T	887G>A	Germline	R296H	nonsynonymous_SNV	0.48	0.12	T	Unknown		NONE
MNG:1	MNG		F	47	Nishihara_E,2016	Thyroid	chr19:10600407C>T	1448G>A	Germline	R483H	nonsynonymous_SNV		0.1	T	Unknown
MNG:2	MNG		F	50	Teshiba_R,2013	Thyroid	chr19:10602698_10602699delinsT	879_880delinsA	Germline	D294Tfs*23	frameshift_insertiondeletion				Likely Oncogenic
GENIE-GRCC-f83sdeqi-sample-a	NR		M	56	AACR_GENIE,2017	Thyroid	chr19:10602799C>T	779G>A	Somatic	R260Q	nonsynonymous_SNV		0	D	Likely Oncogenic
W19T	NR		F	55	ICGC_THCA	Thyroid	chr19:10610676C>A	34G>T	Somatic	A12S	nonsynonymous_SNV		0	D	Unknown
W30T	NR		M	27	ICGC_THCA	Thyroid	chr19:10599951T>A	1625A>T	Somatic	E542V	nonsynonymous_SNV		0	D	Unknown	HRAS_p.G180V
W33T	NR		F	54	ICGC_THCA	Thyroid	chr19:10610625C>T	85G>A, 1653G>T	Somatic	D29N, K551N	nonsynonymous_SNV		1, 0.37	T, T	Unknown
P-0001853-T01-IM3	OTC		M	69	MSK_IMPACT,2017	Head and Neck Mx	chr19:10602707del	871del	Somatic	L291Cfs*26	frameshift_deletion	0.56			Likely Oncogenic		NONE
HCC05	OTC		F	77	Gopal_RK,2018	Thyroid	chr19:10602644T>C	1066A>G	Somatic	K312E	nonsynonymous_SNV	0.311475	0.2	T	Unknown
GENIE-UCSF-782609-73241T	OTC		F	19	AACR_GENIE,2017	Thyroid	chr19:10602728G>A	850C>T	Somatic	Q284*	stopgain	0.49			Likely Oncogenic	KRAS_p.G12D	NONE
P-0010820-T01-IM5	OTC		F		MSK_IMPACT,2017	Lymph Node Mx	chr19:10600408G>T	1447C>A	Somatic	R483S	nonsynonymous_SNV	0.48	0.067	T	Unknown		NONE
3_1_2	OTC		M	70	Eszlinger_M,2021	Thyroid	chr19:10610265C>A	445G>T	Somatic	E149*	stopgain				Likely Oncogenic
KY444C	OTC		F	60	Pozdeyev_N,2018	Thyroid	chr19:10610528del	181del		K61fs*7	frameshift_deletion	0.44			Likely Oncogenic
QAVGME	OTC		M	49	Pozdeyev_N,2018	Thyroid	chr19:10610090A>T	620T>A		I207N	nonsynonymous_SNV	0.485	0.001	D	Unknown
HWIDE_13_T	OTC		M	39	Ganly_I,2018	Thyroid	chr19:10602863C>T	715G>A	Somatic	V239M	nonsynonymous_SNV	0.53333	0	D	Unknown
GENIE-PROV-603544dbe9-231ef29fa0	OTC		F	40	AACR_GENIE,2017	NR	chr19:10600336G>A	1519C>T	Somatic	R507*	stopgain	0.69			Likely Oncogenic
GENIE-PROV-b3d909fc81-ea6f0279c5	OTC		F	70	AACR_GENIE,2017	NR	chr19:10610123C>T	587G>A	Somatic	C196Y	nonsynonymous_SNV	0.39	0	D	Unknown	NRAS_p.Q61R
GENIE-PROV-c9a59700df-398b968289	OTC		F	58	AACR_GENIE,2017	NR	chr19:10602493C>T	1085G>A	Somatic	R362Q	nonsynonymous_SNV	0.32	0.02	D	Unknown
GENIE-VICC-194907-unk-1	OTC		M	62	AACR_GENIE,2017	Thyroid	chr19:10602919A>T	659T>A	Somatic	F220Y	nonsynonymous_SNV	0.12	0.01	D	Unknown
JF_thy_033_P	PDTC		F	55	Landa_I,2016	Thyroid (residual)	chr19:10610128del	582del	Somatic	I194fs*36	frameshift_deletion	0.58			Likely Oncogenic		LOH
GENIE-DFCI-628217-6245163	PDTC		M	65	AACR_GENIE,2017	Thyroid (local recurrance)	chr19:10599915C>T	1661G>A	Somatic	R554Q	nonsynonymous_SNV	0.85	0	D	Unknown
GENIE-MSK-P-0082452-T01-IM7	PDTC		F	49	AACR_GENIE,2017	Thyroid	chr19:10610118C>A	592G>T	Somatic	E198*	stopgain	0.68			Likely Oncogenic		LOH
P-0037134-T01-IM6	PDTC		F	55	MSK_MetTropism,2021	Thyroid	chr19:10610247C>A	463G>T	Somatic	V155F	nonsynonymous_SNV	0.56	0.01	D	Oncogenic		LOH
P-0015604-T02-IM6	PDTC		M	68	MSK_MetTropism,2021	Lymph Node Mx	chr19:10610293del	417del	Somatic	F139fs*18	frameshift_deletion	0.47			Likely Oncogenic		LOH
P-0027238-T01-IM6	PDTC		M	72	MSK_MetTropism,2021	Lung Mx	chr19:10600417C>T	1438G>A	Somatic	G480R	nonsynonymous_SNV	0.59	0	D	Likely Oncogenic		NONE
GENIE-PROV-ab39a11378-b02d98924e	PDTC		F	69	AACR_GENIE,2017	NR	chr19:10602913T>A	665A>T	Somatic	N222I	nonsynonymous_SNV	0.16	0.14	T	Unknown
GENIE-UHN-OCT060060-ARC1	PDTC		M	65	AACR_GENIE,2017	Thyroid	chr19:10610247C>A	463G>T	Somatic	V155F	nonsynonymous_SNV	0.73	0.01	D	Oncogenic
GENIE-VHIO-2076-001	PDTC		M	44	AACR_GENIE,2017	Thyroid	chr19:10600475C>G	1380G>C	Somatic	R460S	nonsynonymous_SNV	0.5	0.02	D	Unknown
P08	PDTC				Lee_Y,2023	Thyroid	chr19:10602368_10602370del	1208_1210del		403_404del	nonframeshift_deletion	0.152			Unknown
P06	PDTC				Lee_Y,2023	Thyroid	chr19:10597459C>T	1744G>A		E528K	nonsynonymous_SNV	0.534	0	D	Unknown
Thy-0040	PTC	Follicular	F	17.95	Current_Study	Thyroid	chr19:10599910C>T	1666G>A		A556T	nonsynonymous_SNV	0.86	0.2	T	Unknown		LOH
TCGA-BJ-A192	PTC	Classic	F	54	TCGA_THCA,2018	Thyroid	chr19:10600426C>T	1429G>A		G477S	nonsynonymous_SNV	0.55	0	D	Unknown		LOH
Thy-0259	PTC	Follicular	F	14.44	Current_Study	Thyroid	chr19:10602565G>A	1013C>T	Germline	S338L	nonsynonymous_SNV	0.63	0.01	D	Likely Oncogenic	KRAS_p.G12V	LOH
GENIE-UCSF-16211-3109T	PTC		F	70	AACR_GENIE,2017	Thyroid	chr19:10600363G>A	1492C>T	Somatic	R498*	stopgain	0.82			Likely Oncogenic		LOH
GENIE-UCSF-588062-33367T	PTC		M	90	AACR_GENIE,2017	Thyroid	chr19:10602734G>A	844C>T	Somatic	Q282*	stopgain	0.72			Likely Oncogenic		LOH
P-0026006-T01-IM6	PTC		F	67	MSK_MetTropism,2021	Thyroid	chr19:10600022_10600023del	1553_1554del	Somatic	C518fs*8	frameshift_deletion	0.61			Likely Oncogenic		LOH
P-0030683-T01-IM6	PTC		F	28	MSK_MetTropism,2021	Thyroid	chr19:10600016_10600019del	1557_1560del	Somatic	I519fs*12	frameshift_deletion	0.46			Likely Oncogenic		LOH
Thy-0177	PTC	Classic	F	14.25	Current_Study	Thyroid	chr19:10602902A>G	676T>C	Germline	C226P	nonsynonymous_SNV		0.14	T	Unknown	CCDC186-RET	NONE
Thy-0358-B	PTC	Metastatic	M	11.77	Current_Study	Lymph Node Mx	chr19:10600336G>A	1519C>T		R507*	stopgain				Likely Oncogenic	CCDC6-RET	NONE
GENIE-MSK-P-0076375-T01-IM7	PTC		M	49	AACR_GENIE,2017	Thyroid	chr19:10597453A>C	1750T>G	Somatic	Y584D	nonsynonymous_SNV	0.4	0	D	Unknown	BRAF_p.V600E	NONE
GENIE-UCSF-13461-6976T	PTC		F	58	AACR_GENIE,2017	Thyroid	chr19:10602362A>G	1216T>C	Somatic	C406R	nonsynonymous_SNV	0.49	0.98	T	Unknown	NRAS_p.Q61R	NONE
GENIE-UCSF-13742-0973T	PTC		F	39	AACR_GENIE,2017	Thyroid	chr19:10599981T>C	1595A>G	Somatic	N532S	nonsynonymous_SNV	0.53	0.87	T	Unknown	BRAF_p.V600E	NONE
GENIE-UCSF-782991-37269T	PTC		M	40	AACR_GENIE,2017	Thyroid	chr19:10600042C>T	1534G>A	Somatic	V512I	nonsynonymous_SNV	0.45	0.05	D	Unknown	BRAF_p.V600E	NONE
P-0007589-T01-IM5	PTC		M	84	MSK_IMPACT,2017	Thyroid	chr19:10602799C>T	779G>A	Somatic	R260Q	nonsynonymous_SNV	0.42	0	D	Likely Oncogenic	BRAF_p.V600E	NONE
Thy-0007	PTC	Oncocytic	F	17.21	Current_Study	Thyroid	chr19:10602599_10602612del	1084_1097del		P322fs*23	frameshift_deletion				Likely Oncogenic
2766432	PTC	Tall Cell	F	45	Danilovic_DLS,2018	Thyroid	chr19:10610227C>T	483G>A	Somatic	M161I	nonsynonymous_SNV		0.02	D	Unknown	BRAF_p.V600E
2766433	PTC	Classic	F	43	Danilovic_DLS,2018	Thyroid	chr19:10602797G>A	781C>T	Somatic	R261W	nonsynonymous_SNV		0.02	D	Unknown	BRAF_p.V600E
2766434	PTC	Tall Cell	M	50	Danilovic_DLS,2018	Thyroid	chr19:10602442C>T	1136G>A	Somatic	G379D	nonsynonymous_SNV		0	D	Likely Oncogenic
2766435	PTC	Classic	F	49	Danilovic_DLS,2018	Thyroid	chr19:10602344G>A	1234C>T	Somatic	P412S	nonsynonymous_SNV		0.28	T	Unknown	BRAF_p.V600E
2766436	PTC	Follicular	F	50	Danilovic_DLS,2018	Thyroid	chr19:10597468C>T	1735G>A	Somatic	D579N	nonsynonymous_SNV		1	T	Unknown
2766437	PTC	Classic	F	52	Danilovic_DLS,2018	Thyroid	chr19:10597426C>T	1777G>A	Somatic	E593K	nonsynonymous_SNV		0.07	T	Unknown
GENIE-DFCI-206320-2839015	PTC		F	47	AACR_GENIE,2017	Unspecified Mx	chr19:10599937C>G	1639G>C	Somatic	V547L	nonsynonymous_SNV		0.17	T	Unknown	BRAF_p.V600E
GENIE-PROV-bf70c64181-78f049bc9a	PTC		M	63	AACR_GENIE,2017	NR	chr19:10599915C>T	1661G>A	Somatic	R554Q	nonsynonymous_SNV	0.66	0	D	Unknown
GENIE-UHN-OCT037749-ARC1	PTC		M	74	AACR_GENIE,2017	Unspecified Mx	chr19:10610436G>A	274C>T	Somatic	Q92*	stopgain	0.84			Likely Oncogenic
GENIE-UHN-OCT945555-ARC1	PTC		F	65	AACR_GENIE,2017	Thyroid	chr19:10602422C>G	1156G>C	Somatic	G386R	nonsynonymous_SNV	0.4	0.05	D	Unknown	BRAF_p.V600E
GENIE-VHIO-1084-002	PTC		M	61	AACR_GENIE,2017	Thyroid	chr19:10610380C>A	330G>T	Somatic	M110I	nonsynonymous_SNV	0.67	0	D	Likely Oncogenic
